# Supplementary material for: Impact of Liver Cirrhosis on Pregnancy Outcomes: A Retrospective Cohort Study from the TriNetX Global Collaborative Network
Source: Medicina (Kaunas). 2026 Mar 20;62(3):591. doi: 10.3390/medicina62030591 (PMC13028217; doi:10.3390/medicina62030591)
Supplement: Supplementary file 1 [file medicina-62-00591-s001.zip]

Archive with 1 entries (1 files):
- medicina-4172601-supplementary.pdf
